# Supplementary material for: Differentiation of Body Fluid Stains Using a Portable, Low-Cost Ion Mobility Spectrometry Device—A Pilot Study
Source: Molecules. 2023 Sep 9;28(18):6533. doi: 10.3390/molecules28186533 (PMC10534372; doi:10.3390/molecules28186533)
Supplement: Supplementary file 1 [file molecules-28-06533-s001.zip]

Archive with 2 entries (2 files):
- Biofluid IMS.mp4
- molecules-2535282-supplementary.pdf
